# Supplementary material for: Metformin acts in the gut and induces gut-liver crosstalk
Source: Proc Natl Acad Sci U S A. 2023 Jan 19;120(4):e2211933120. doi: 10.1073/pnas.2211933120 (PMC9942892; doi:10.1073/pnas.2211933120)
Supplement: Supplementary file 2 — Dataset S01 (XLSX) [file pnas.2211933120.sd01.xlsx]

## Sheet: Fig 1a
	Patients PET/CT Images

## Sheet: Fig 1b
	SUV max
	Heart			Liver			Muscle			Brain			Gut
	C	DM	DM+MET	C	DM	DM+MET	C	DM	DM+MET	C	DM	DM+MET	C	DM	DM+MET
	4.97	8	0.86	2.65	1.99	1.88	0.72	1.64	0.85	7.33	10.04	12.1	3.54	6.115	20.165
	10.7	2.04	1.63	2.34	2.8	3.74	0.83	1.04	1.38	10.57	6.7	7.86	2.385	2.47	16.56
	3.75	3.01	3.15	3.15	3.25	1.66	0.85	0.84	0.75	16.31	10.23	7.61	4.09	4.2	12.48
	3.04	5.21	1.79	3.76	3.11	3.72	0.74	0.73	1.24	9.12	15.45	9.38	4.555	5.36	13.295
	2.38	5.88	2.54	4.06	3.34	3.34	0.89	0.79	0.62	9.76	11.95	15.09	3.705	3.25	7.415
	5.3		12.8	1.89		2.14	0.79		1.53	6.65		20.5	1.795		13.415
	3.38		2.79	3.59		3.91	0.64		1.06	12.86		11.97	5.85		8.625
	3.63		3.1	2.33		3.21	0.88		0.84	7.89		8.42	2.35		9.92
	1.9		1.81	2.7		3.1	0.76		0.86	9.7		11.99	3.08		14.415
	2.02		2.64	2.92		3.53	0.94		0.92	11.31		13.69	3.82		14.175
	2.76		1.85	2.79		3.29	0.84		0.97	9.33		12.65	3.585		21.98
			2.63			4.19			1.02			11.74			24.35
			2.63			4.7			1.28			10.16			25.545
			2.03			2.89			0.74			13.68			13.3
			2.68			3.56			1.03			18.6			20.075
			2.94			4.31			1.1			18.52			14.685

## Sheet: Fig. 1C
	Mice PET/CT Images

## Sheet: Fig. 1D
		SUV max
		HFD	MET 50 mg/kg	MET 444 mg/kg
		0.52	1.42	1.59
		0.65	1.48	2.25
		0.66	1.51	2.29
		0.71	1.63	2.43
		0.72	1.66	2.51
		0.72	1.7	2.58
		0.72	1.79	2.75
		0.76	1.83	2.88
		0.78	1.87	3.43
		0.8	2.02	3.7
				4.06
				4.3

## Sheet: Fig 1E
	Time	HFD									MET 444mg/kg							MET 50mg/kg
	0	171	197	205	300	265	188	222			94	112	144	132	112	142		123	170	178	130	150	131
	30	391	366	466	500	500	207	303			194	269	306	134	166	196		241	336	345	313	322	336
	60	388	365	500	500	500	257	255			163	209	207	92	111	191		188	366	284	252	273	298
	90	306	235	484	469	500	443	200			93	148	146	78	105	115		148	304	218	198	217	257
	120	290	156	485	387	402	446	149			76	101	134	70	95	89		139	232	185	172	182	185
		Glucose (mg/dL)									Glucose (mg/dL)							Glucose (mg/dL)
				AUC
				HFD	MET 50 mg/kg	MET 444 mg/kg
				39465	21240	16050
				34275	36210	21975
				53850	30855	23940
				54375	27420	12150
				55005	29340	14565
				36720	31470	18525

## Sheet: Fig. 1F
		SUV max
		Heart HFD	Heart MET	Liver HFD	Liver MET	Gut HFD	Gut MET
		0.66	1.72	0.72	1.78	0.72	3.87
		0.57	0.65	0.18	0.81	0.64	3.18
		0.54	0.62	0.65	0.77	0.85	2.31
		0.6	0.95	0.65	1.2	0.93	3.62
		0.5	0.64	0.8	0.76	0.72	2.17
		0.64	0.7	0.88	0.92	0.82	1.99
		1.01	0.61	1.33	0.85	1.35	2.55
		0.96	0.76	1.35	0.84	1.26	2.82

## Sheet: Fig 2a
		Weastern blots

## Sheet: Fig 2b
					mRNA				mRNA
					Glut2 ileum				Glut 2 Colon
					HFD	MET			HFD	MET
					0.0803811	0.089871			7.8e-06	4.379e-05
					0.0714957	0.0381017			3.53e-05	7.694e-05
					0.171586	0.0686308			3.118e-05	9.478e-05
					0.100064	0.0424233			3.414e-05	4.883e-05
						0.0743254				5.687e-05

## Sheet: Fig. 2c
	Weastern blots

## Sheet: Fig2 d
	mice PET/CT Images

[truncated: 29 more sheets: Fig2 e, Fig.2f, Fig. 2g, Fig 2h, Fig.2i, Fig 2j, Fig. 2k, Fig 3a, Fig 3b, Fig 3c, Fig 3d, Fig. 3e., Fig 3f, Fig 3g, Fig 3h, Fig 3i, Fig 3j, Fig 3k, Fig. 3L, Fig 3M …]
