# Supplementary material for: Metformin acts in the gut and induces gut-liver crosstalk
Source: Proc Natl Acad Sci U S A. 2023 Jan 19;120(4):e2211933120. doi: 10.1073/pnas.2211933120 (PMC9942892; doi:10.1073/pnas.2211933120)
Supplement: Supplementary file 3 — Dataset S02 (XLSX) [file pnas.2211933120.sd02.xlsx]

## Sheet: Fig S1a
	MET 50mg/kg											MET 100mg/kg						MET 200mg/kg						HFD								MET 444mg/kg
0	91	100	136	97	110	123	170	178	130	150		80	102	94	94	133		88	116	88	79	70		171	197	205	300	265	188	222		94	112	132	112	142
30	277	319	360	335	250	241	336	345	313	322		256	285	245	262	278		176	191	203	182	207		391	366	466	500	500	207	303		194	269	134	166	196
60	228	211	242	262	224	188	366	284	252	273		187	196	310	224	205		138	167	170	128	169		388	365	500	500	500	257	255		163	209	92	111	191
90	175	186	206	149	197	148	304	218	198	217		156	145	332	176	164		125	127	135	94	119		306	235	484	469	500	443	200		93	148	78	105	115
120	157	160	164	128	154	139	232	185	172	182		115	131	295	154	143		101	115	112	107	113		290	156	485	387	402	446	149		76	101	70	95	89

## Sheet: Fig S1b
HFD	MET 50mg/kg	MET 100mg/kg	MET 200mg/kg	MET 444mg/kg
39465	24120	20895	16005	16050
34275	25380	22275	18015	15325
53850	28740	32445	18240	12150
54375	25755	23580	14910	14565
55005	24090	23550	17595	18525
36720	21240
28305	36210
	30855
	27420
	29340

## Sheet: Fig S2 a
			qPCR
	Glut2 Ileum					Glut2 Colon
	HFD	MET				HFD	MET
	0.005477	0.006511				0	0.000234
	0.001794	0.000272				2.61e-05	0.000327
	0.001787	0.001545				1.03e-05	0.000264
	0.002359	0.000424				0	1.34e-05
	0.002793	0.00336				7.85e-06	1.49e-05
	0.002125	2.75e-05				0	6.55e-06
	0.001105	0.002701				2.76e-05	8.39e-05
	0.004567	0.001607				3.85e-05	8.59e-05
	0.011145	0.003434
		0.007518
		0.003733

## Sheet: Fig S2 b
		Western Blots

## Sheet: Fig S2 c
		Confocal microscopy images

## Sheet: Fig S2 d
			Ileum						Colon
	Microscopy images		HFD Basolateral	MET Basolateral		HFD Apical	MET Apical		HFD Basolateral	MET Basolateal		HFD Apical	MET Apical
			25272	56601		28587	25120		24497	56233		23387	10067
			21149	48621		36235	18660		21459	50891		28402	15163
			23087	59733		22736	25867		18864	54383		27195	13739
			25385	50787		26421	17406		23496	50778		27223	13968
			23515	54744		31959	11332		25400	60794		22147	15717

## Sheet: Fig S3A
	5 mM
	Glucose utilization mg/dL/H
	CTL siNT	MET siNT	CTL siAMPK	MET siAMPK	CTL siGLUT2	MET siGLUT2
	1.375	3.625	1.34756	3.52439	2.25	3.375
	2.75	3.25	2.38415	2.4878	2.625	3.625
	2.875	3.5	3.0061	3.73171	2.375	3.375
	2.875	4	3.0061	2.17683	2.375	5.125
	2.875	3.75	3.0061	3.42073	2.375	3.875
	2.375	3.125	1.17141	3.06369
	2.25	3.75	2.07249	2.1626
	1.875	3.375	2.61314	3.2439
	2.5	2.5	2.61314	1.89228
	2.25	3.125	2.61314	2.97358
	1.5	3.14286
	2	3.85714
	2.375	3.85714
	1.5	3
	1.875	3.42857
	1.85714
	2.14286
	2.57143
	1.71429
	2.14286

## Sheet: Fig S3b
			mRNA				mRNA
			Glut1 ileum				Glut 1 Colon
			HFD	MET			HFD	MET
			0.028721	0.080186			0.20483	0.407819
			0.025898	0.347419			0.120449	0.47698
			0.018546	0.239608			0.137881	0.280778
			0.097143	0.24511			0.234962	0.425874
			0.038042	0.067417			0.249567	0.304708
			0.043277				0.31458
			Western blots

## Sheet: Fig S3c
		mRNA				mRNA
		ATF4 Ileum				ATF4 Colon
		HFD	MET			HFD	MET
		1.1382	1.28967			0.07115	0.205328
		0.747684	2.87837			0.075494	0.372807
		0.987088	4.12745			0.048647	0.384086
		1.24639	4.0798			0.105514	0.442424
		1.12058	1.08692			0.145038	0.133231
		0.906105				0.10803
		Western blots				Western blots

## Sheet: Fig S3d
	5 mM
	Glucose utilization mg/dL/H
	CTL siNT	MET siNT	CTL siGlut1	MET siGLUT1	CTL siATF4	MET siATF4
	1	4.16667	3.5	3	1	3.25
	2.83333	4	1.5	4	0.5	3
	3.125	4.5	3.66667	2.16667	2.83333	3.3
	3.875	5.875	2.83333	2.5	1.5	3
	3.375	4.875				3.5
		4.75				3.333
		4.625

[truncated: 22 more sheets: Fig. S4a, Fig. S4b, Fig. S4c, Fig S4 D, Fig. S4e., Fig S4 f, Fig S5a., Fig S5b., Fig S5c., Fig S5d., Fig S5e., Fig S5f, Fig. S5g, Fig S5h, Fig s5i, Fig. S6a, Fig S7a, Fig S7b, Fig S7c, Fig S7D …]
